# Supplementary material for: Glycosylated Lipopeptides—Synthesis and Evaluation of Antimicrobial Activity and Cytotoxicity
Source: Biomolecules. 2023 Jan 13;13(1):172. doi: 10.3390/biom13010172 (PMC9855884; doi:10.3390/biom13010172)
Supplement: Supplementary file 1 [file biomolecules-13-00172-s001.zip]

Archive with 1 entries (1 files):
- biomolecules-2131987-supplementary.pdf
